# Supplementary material for: HBXIP activates the PPARδ/NF-κB feedback loop resulting in cell proliferation
Source: Oncotarget. 2017 Dec 8;9(1):404–17. doi: 10.18632/oncotarget.23057 (PMC5787476; doi:10.18632/oncotarget.23057)
Supplement: Supplementary file 2 [file oncotarget-09-404-s002.xls]

## Sheet: Sheet1
Supplementary Table 1: Clinical characteristics of colon carcinoma paraffin samples
No.	Gender	Age	Tumor size	Tumor location	Histopathological grade	TNM Stage
1	F	74	10*6.5cm	right hemicolon	low differentiation	ⅡA	T3N0M0
2	M	68	7*5cm	right hemicolon	low differentiation	ⅢC	T3N2bM0
3	M	58	4*3*2	descending colon	high differentiation	ⅡA	T3N0M0
4	M	69	8.5*6*2.5	colon sigmoideum	high differentiation	Ⅰ	T2N0M0
5	F	74	3*2.5	sigmoid colon and rectum	high differentiation	ⅡA	T3N0M0
6	F	58	2*1.8cm	right hemicolon	high differentiation	Ⅰ	T2N0M0
7	F	60	4*4*4.5cm	right hemicolon	low differentiation	ⅢC	T3N2bM0
8	M	65	3*2cm	transverse colon	low differentiation	ⅡA	T3N0M0
9	M	70	2.5*2cm	transverse colon	low differentiation	ⅢB	T3N1aM0
10	F	70	5*4cm	ileocecal junction	low differentiation	ⅢB	T3N1aM0
11	M	43	3.5*2.5cm	descending colon	low differentiation	ⅢC	T3N2bM0
12	M	62	3.5*3cm	descending colon	low differentiation	ⅡA	T3N0M0
13	F	82	3*2.5cm	descending colon	low differentiation	ⅢB	T3N1aM0
14	M	43	4*3cm	descending colon	low differentiation	ⅡA	T3N0M0
15	M	45	4*3*1.5cm	descending colon	low differentiation	Ⅰ	T2N0M0
16	F	73	6*3cm	hepatic flexure of colon	low differentiation	ⅢB	T3N1bM0
17	M	83	8.5*6.5cm	hepatic flexure of colon	low differentiation	ⅢB	T3N2aM0
18	F	72	3.5*3cm	Colon nearly blind back disc	low differentiation	ⅢB	T3N1aM0
19	M	68	3*2cm	ascending colon	low differentiation	ⅣA	T3N2aM1a
20	F	87	7*6.5cm	ascending colon	low differentiation	ⅡA	T3N0M0
21	M	68	7*4cm	ascending colon	low differentiation	ⅢC	T3N2bM0
22	M	60	4.5*4.5cm	ascending colon	low differentiation	ⅢC	T3N2bM0
23	M	75	7*6cm	ascending colon	low differentiation	ⅡA	T3N0M0
24	F	84	5*4cm	ascending colon	low differentiation	ⅡA	T3N0M0
25	M	67	4*2.5cm	ascending colon	low differentiation	ⅡA	T3N0M0
26	M	64	4*3cm	ascending colon	low differentiation	ⅢB	T3N1bM0
27	F	80	3*3cm	ascending colon	low differentiation	ⅡA	T3N0M0
28	F	52	7*5cm	ascending colon	low differentiation	ⅣA	T3N0M1a
29	M	42	4*3.5cm	colon sigmoideum	low differentiation	ⅢB	T3N1aM0
30	F	53	3.5*2.5*1cm	colon sigmoideum	low differentiation	Ⅳb	T3N2bM1b
31	M	57	3*2.2cm	colon sigmoideum	low differentiation	ⅢB	T3N1bM0
32	F	83	5*3cm	colon sigmoideum	low differentiation	ⅢB	T3N1bM0
33	F	77	5.5*5cm	colon sigmoideum	low differentiation	ⅢC	T3N2bM0
34	M	70	4.5*3cm	colon sigmoideum	low differentiation	ⅢB	T3N1bM0
35	M	72	3*2*1.5cm	colon sigmoideum	low differentiation	ⅡA	T3N0M0
36	F	65	6*4.5*2cm	colon sigmoideum	low differentiation	ⅢB	T3N1bM0
37	F	83	3*2cm	colon sigmoideum	low differentiation	ⅡA	T3N0M0
38	M	70	5.5*3*2cm	colon sigmoideum	low differentiation	ⅢB	T3N1bM0
39	F	77	3.5*3.5cm	colon sigmoideum	low differentiation	ⅣA	T3N0M1a
40	F	52	4*3cm	colon sigmoideum	low differentiation	ⅡA	T3N0M0
41	M	58	4.5*3cm	colon sigmoideum	low differentiation	ⅡA	T3N0M0
42	F	46	5.5*5cm	colon sigmoideum	low differentiation	ⅢC	T3N2bM0
43	F	85	3*2.5cm	colon sigmoideum	low differentiation	ⅢB	T3N1aM0
44	F	86	4*2.5cm	colon sigmoideum	low differentiation	ⅢB	T3N2aM0
45	F	67	5.5*3.5cm	colon sigmoideum	low differentiation	ⅢC	T3N2bM0
46	M	81	6*6cm	right hemicolon	low differentiation	ⅡA	T3N0M0
47	M	77	3*2.5cm	right hemicolon	low differentiation	ⅣA	T3N2aM1a
48	F	86	5*5*3cm	right hemicolon	low differentiation	ⅡA	T3N0M0
49	M	59	4*3.5*3cm	right hemicolon	low differentiation	ⅡA	T3N0M0
50	F	66	5*3.5*1-2cm	right hemicolon	low differentiation	ⅡA	T3N0M0
51	F	78	2.5*2.5cm	right hemicolon	low differentiation	ⅢB	T3N2aM0
52	F	45	7*6cm	right hemicolon	low differentiation	ⅡA	T3N0M0
53	M	69	5*4cm	right hemicolon	low differentiation	ⅡA	T3N0M0
54	F	73	8*6cm	right hemicolon	low differentiation	ⅣB	T3N1bM1b
55	M	59	11*7.5*3cm	right hemicolon	low differentiation	ⅡA	T3N0M0
56	M	70	4*4*1cm	right hemicolon	low differentiation	ⅢB	T3N1bM0
57	M	83	3.5*2.5cm	right hemicolon	low differentiation	ⅡA	T3N0M0
58	M	57	3.5*3.5cm	right hemicolon	low differentiation	ⅡA	T3N0M0
59	M	69	5.5*3cm	right hemicolon	low differentiation	ⅡA	T3N0M0
60	F	69	5*3.2cm	right hemicolon	low differentiation	ⅢB	T3N2aM0
61	F	67	4*3cm	right hemicolon	low differentiation	ⅢB	T3N1aM0
62	F	69	3*2.5*2cm	right hemicolon	low differentiation	ⅢB	T3N1aM0
63	M	60	5*5*4cm	right hemicolon	low differentiation	Ⅳb	T3N2aM1b
64	M	39	7×7	left hemicolon	low differentiation	ⅢC	T3N2bM0
65	F	78	1.5*1.5cm	left hemicolon	low differentiation	ⅡA	T3N0M0
66	M	56	5*2.5*1cm	left hemicolon	low differentiation	ⅢB	T3N1aM0
67	M	76	3*2.5cm	left hemicolon	low differentiation	ⅢB	T3N1aM0
68	M	53	10*8*5	transverse colon	moderate differentiation	ⅡA	T3N0M0
69	F	62	3*2.8*0.8	transverse colon	moderate differentiation	Ⅰ	T2N0M0
70	F	68	3.5*2.5	splenic flexure of colon	moderate differentiation	ⅡA	T3N0M0
71	M	63	6*5.5	splenic flexure of colon	moderate differentiation	ⅢB	T3N1aM0
72	F	74	3.5*3	splenic flexure of colon	moderate differentiation	ⅢB	T3N2aM0
73	F	84	4.5*4*1	ascending colon	moderate differentiation	ⅡA	T3N0M0
74	F	47	5*2.5cm	ascending colon	moderate differentiation	ⅡA	T3N0M0
75	F	64	6*3cm	ascending colon	moderate differentiation	ⅢB	T3N1aM0
76	M	72	10*8	ascending colon	moderate differentiation	ⅢB	T3N1bM0
77	F	63	8.5*7*3	ascending colon	moderate differentiation	ⅡA	T3N0M0
78	F	25	6*4	ascending colon	moderate differentiation	ⅡA	T3N0M0
79	M	60	7.5*5	ascending colon	moderate differentiation	ⅣA	T3N2bM1a
80	F	65	7*6	ascending colon	moderate differentiation	ⅡA	T3N0M0
81	M	54	4*3	colon sigmoideum	moderate differentiation	ⅡA	T3N0M0
82	M	73	3.5*3	colon sigmoideum	moderate differentiation	ⅡA	T3N0M0
83	F	50	4*3	colon sigmoideum	moderate differentiation	ⅡA	T3N0M0
84	M	69	6*6*2.5cm	colon sigmoideum	moderate differentiation	ⅡA	T3N0M0
85	M	66	4*2.5	colon sigmoideum	moderate differentiation	ⅡA	T3N0M0
86	F	80	2.5*2.5	colon sigmoideum	moderate differentiation	ⅡA	T3N0M0
87	M	82	3*2	colon sigmoideum	moderate differentiation	ⅡA	T3N0M0
88	F	51	3*3	colon sigmoideum	moderate differentiation	ⅡA	T3N0M0
89	M	71	2.5*2	colon sigmoideum	moderate differentiation	ⅢB	T3N1aM0
90	F	68	3.5*3*1	colon sigmoideum	moderate differentiation	ⅡA	T3N0M0
91	M	84	6*5	colon sigmoideum	moderate differentiation	ⅢB	T3N1bM0
92	M	68	3.5*3	colon sigmoideum	moderate differentiation	ⅡA	T3N0M0
93	F	80	4*3	colon sigmoideum	moderate differentiation	ⅢB	T3N1aM0
94	F	50	8*5.5*2.5	colon sigmoideum	moderate differentiation	ⅡA	T3N0M0
95	M	63	8.5*11	colon sigmoideum	moderate differentiation	ⅢB	T3N1aM0
96	F	62	7*6*1.8	colon sigmoideum	moderate differentiation	ⅡA	T3N0M0
97	F	86	2.5*2.5*1.5	colon sigmoideum	moderate differentiation	ⅡA	T3N0M0
98	M	54	5*3.5	colon sigmoideum	moderate differentiation	ⅡA	T3N0M0
99	F	60	2.5*2.2	colon sigmoideum	moderate differentiation	Ⅰ	T2N0M0
100	F	67	5.5*5	colon sigmoideum	moderate differentiation	ⅢC	T3N2bM0
101	M	74	3.5*3	colon sigmoideum	moderate differentiation	ⅡA	T3N0M0
102	M	80	5*4	colon sigmoideum	moderate differentiation	ⅢB	T3N2aM0
103	M	69	5*4	colon sigmoideum	moderate differentiation	ⅡA	T3N0M0
104	M	79	3*2.5*1.8	colon sigmoideum	moderate differentiation	Ⅰ	T2N0M0
105	M	61	3*2.5*2	colon sigmoideum	moderate differentiation	Ⅰ	T2N0M0
106	M	71	3.5*2.5*1.-2	colon sigmoideum	moderate differentiation	Ⅰ	T2N0M0
107	M	79	3.5*3*1	colon sigmoideum	moderate differentiation	ⅢB	T3N1aM0
108	M	49	2.8*2.5	colon sigmoideum	moderate differentiation	ⅢB	T3N1aM0
109	F	69	2.5*2	colon sigmoideum	moderate differentiation	ⅡA	T3N0M0
110	F	41	5*4	colon sigmoideum	moderate differentiation	ⅡA	T3N0M0
111	F	79	5.5*3.5	right hemicolon	moderate differentiation	ⅡA	T3N0M0
112	F	68	7*6*6	right hemicolon	moderate differentiation	ⅢC	T3N2bM0
113	M	60	5*4.5cm	right hemicolon	moderate differentiation	ⅡA	T3N0M0
114	F	57	7.5*4.5	right hemicolon	moderate differentiation	ⅡA	T3N0M0
115	M	66	4*2.5	right hemicolon	moderate differentiation	ⅡA	T3N0M0
116	F	66	5*4.5cm、4*4*1cm	right hemicolon	moderate differentiation	ⅡA	T3N0M0
117	F	70	4.5*3.5	right hemicolon	moderate differentiation	ⅡA	T3N0M0
118	M	71	6*6	right hemicolon	moderate differentiation	ⅡA	T3N0M0
119	F	84	3*2.2	right hemicolon	moderate differentiation	ⅢB	T3N1aM0
120	F	72	6.5*6.5*1.5	right hemicolon	moderate differentiation	ⅡA	T3N0M0
121	M	71	14*7*6	right hemicolon	moderate differentiation	ⅡA	T3N0M0
122	F	74	3*2.5	right hemicolon	moderate differentiation	ⅢB	T3N1aM0
123	F	79	4.5*3.5	right hemicolon	moderate differentiation	ⅢB	T3N2aM0
124	M	68	2.5*2.5*1	right hemicolon	moderate differentiation	ⅡA	T3N0M0
125	F	87	5*4.5*1	right hemicolon	moderate differentiation	ⅢB	T3N1aM0
126	M	76	4.5*3	right hemicolon	moderate differentiation	ⅡA	T3N0M0
127	F	57	5*3.5*1.5	right hemicolon	moderate differentiation	ⅡA	T3N0M0
128	F	65	5.5*5.5	right hemicolon	moderate differentiation	ⅡA	T3N0M0
129	F	64	6*5cm	right hemicolon	moderate differentiation	ⅢB	T3N1aM0
130	M	67	3.5*2.5	right hemicolon	moderate differentiation	ⅡA	T3N0M0
131	M	79	5*3cm	right hemicolon	moderate differentiation	ⅡA	T3N0M0
132	F	65	3.5*2.5cm	right hemicolon	moderate differentiation	ⅡA	T3N0M0
133	F	51	4*2.5cm	right hemicolon	moderate differentiation	ⅢB	T3N2aM0
134	M	67	7*4cm	right hemicolon	moderate differentiation	ⅣA	T3N1bM1a
135	F	78	6*5*4	right hemicolon	moderate differentiation	ⅡA	T3N0M0
136	F	61	2.5*1.5	right hemicolon	moderate differentiation	ⅡA	T3N0M0
137	F	68	4.5*4	right hemicolon	moderate differentiation	ⅡA	T3N0M0
138	F	73	1*1*0.8cm	left hemicolon	moderate differentiation	ⅢB	T3N1bM0
139	M	78	5*4*1.5	left hemicolon	moderate differentiation	ⅢB	T3N1aM0
140	M	66	3*2.5	left hemicolon	moderate differentiation	ⅡA	T3N0M0
141	F	78	6*2	left hemicolon	moderate differentiation	ⅢB	T3N1bM0
142	F	56	3*2.5-1-1.5	left hemicolon	moderate differentiation	ⅡA	T3N0M0
143	M	65	4.5*4	left hemicolon	moderate differentiation	ⅡA	T3N0M0
144	M	53	4*3.5	left hemicolon	moderate differentiation	ⅡA	T3N0M0
145	F	64	6*4.5*1.5	left hemicolon	moderate differentiation	ⅡA	T3N0M0
146	M	76	1.7*1.7*0.5cm、1.8*1.5*1.2cm	left hemicolon	moderate differentiation、well-differentiated and severe-differentiated	Ⅰ	T2N0M0
147	M	87	3*2cm、3.5*2.5cm	right hemicolon	moderate differentiation、low differentiation	ⅡA	T3N0M0
148	M	63	5.5*4.5cm	transverse colon	low differentiation	ⅢC	T3N2bM0
