# Supplementary material for: HBXIP activates the PPARδ/NF-κB feedback loop resulting in cell proliferation
Source: Oncotarget. 2017 Dec 8;9(1):404–17. doi: 10.18632/oncotarget.23057 (PMC5787476; doi:10.18632/oncotarget.23057)
Supplement: Supplementary file 3 [file oncotarget-09-404-s003.xls]

## Sheet: Sheet1
Supplementary Table 2: The primers used in this study
Name	Sequence 5'-3'
GAPDH-Exp up	GGTGTGAACCATGAGAAGTATGA
GAPDH-Exp down	GAGTCCTTCCACGATACCAAAG
HBXIP-Exp up	TTCGTCAGGCTCTGTGCG
HBXIP-Exp down	TCTTCCAAGTGCTGCTCC
HBXIP siRNA	GCAGCUAAGGCAGCUAAGCUAACCUCUGTT
PPARδ-Exp up	CCGCAAACCCTTCAGTGATA
PPARδ-Exp down	GAATGATGGCCGCAATGAATAG
PPARδ-ChIP -up	GAAAGCCAACTTCTTCCAC
PPARδ-ChIP -down	GGGACATCCTCCTTATTGTT
PPARδ-pro(-1491) up	GGGGTACCCCCAGAGTACCCTAATGTC
PPARδ-pro(-1296) up	GGGGTACCGGACTCTGACTTTCACCGTCCA
PPARδ-pro(-1079) up	GGGGTACCGATAACTTGAGTCCAGGAGTTC
PPARδ-pro(-835) up	GGGGTACCAATCACTCATCCAGATAGCTAGG
PPARδ-pro(-599) up	GGGGTACCTCCCTTCCAGGTCTTAAAGATG
PPARδ-pro(-389) up	GGGGTACCGTGGACCTAGCACTGGGTTAAG
PPARδ-pro(-239) down	CGACGCGTAGTAGAACAAGTCCAGCAAG
p65 deleted-mut up	AGGCTTTTTGAAAATTATAGGCGATATG
p65 deleted-mut down	AAAAGCCTTCAAGAGGCTTCTAC
p65-Exp up	TGGGAATCCAGTGTGTGAAG
p65-Exp down	CACAGCATTCAGGTCGTAGT
p65 siRNA-1	GCCCUAUCCCUUUACGUCA
p65 siRNA-2	GCUGAAGUGCAUCCAAAGG
