# Supplementary material for: HBXIP activates the PPARδ/NF-κB feedback loop resulting in cell proliferation
Source: Oncotarget. 2017 Dec 8;9(1):404–17. doi: 10.18632/oncotarget.23057 (PMC5787476; doi:10.18632/oncotarget.23057)
Supplement: Supplementary file 4 [file oncotarget-09-404-s004.xls]

## Sheet: Sheet1
Supplementary Table 3: Specimens used in immunohistochemistry assays
83 cases of carcinoma specimens												12 cases of normal colonic tissues
No.	Gender	Age	Tumor size	Tumor location	Histopathological grade	TNM Stage						No.	Gender	Age	Tissue location
1	F	74	10*6.5cm	right hemicolon	low differentiation	ⅡA	T3N0M0					1	M	81	colon sigmoideum
2	M	68	7*5cm	right hemicolon	low differentiation	ⅢC	T3N2bM0					2	F	75	ascending colon
3	M	65	3*2cm	transverse colon	low differentiation	ⅡA	T3N0M0					3	M	90	colon sigmoideum
4	M	70	2.5*2cm	transverse colon	low differentiation	ⅢB	T3N1aM0					4	M	74	ileocecal junction
5	F	70	5*4cm	ileocecal junction	low differentiation	ⅢB	T3N1aM0					5	F	85	right hemicolon
6	M	43	3.5*2.5cm	descending colon	low differentiation	ⅢC	T3N2bM0					6	F	65	ascending colon
7	M	62	3.5*3cm	descending colon	low differentiation	ⅡA	T3N0M0					7	M	67	rectum
8	F	87	7*6.5cm	ascending colon	low differentiation	ⅡA	T3N0M0					8	F	82	ascending colon
9	M	68	7*4cm	ascending colon	low differentiation	ⅢC	T3N2bM0					9	F	75	ascending colon
10	M	60	4.5*4.5cm	ascending colon	low differentiation	ⅢC	T3N2bM0					10	M	45	colon sigmoideum
11	M	75	7*6cm	ascending colon	low differentiation	ⅡA	T3N0M0					11	M	68	ascending colon
12	F	84	5*4cm	ascending colon	low differentiation	ⅡA	T3N0M0					12	F	66	colon sigmoideum
13	F	53	3.5*2.5*1cm	colon sigmoideum	low differentiation	Ⅳb	T3N2bM1b
14	M	57	3*2.2cm	colon sigmoideum	low differentiation	ⅢB	T3N1bM0
15	F	83	5*3cm	colon sigmoideum	low differentiation	ⅢB	T3N1bM0
16	F	77	5.5*5cm	colon sigmoideum	low differentiation	ⅢC	T3N2bM0
17	M	70	4.5*3cm	colon sigmoideum	low differentiation	ⅢB	T3N1bM0
18	M	72	3*2*1.5cm	colon sigmoideum	low differentiation	ⅡA	T3N0M0
19	M	69	5*4cm	right hemicolon	low differentiation	ⅡA	T3N0M0
20	F	73	8*6cm	right hemicolon	low differentiation	ⅣB	T3N1bM1b
21	M	59	11*7.5*3cm	right hemicolon	low differentiation	ⅡA	T3N0M0
22	M	70	4*4*1cm	right hemicolon	low differentiation	ⅢB	T3N1bM0
23	M	83	3.5*2.5cm	right hemicolon	low differentiation	ⅡA	T3N0M0
24	F	77	3.5*3.5cm	colon sigmoideum	low differentiation	ⅣA	T3N0M1a
25	M	67	4*2.5cm	ascending colon	low differentiation	ⅡA	T3N0M0
26	M	64	4*3cm	ascending colon	low differentiation	ⅢB	T3N1bM0
27	F	80	3*3cm	ascending colon	low differentiation	ⅡA	T3N0M0
28	F	52	7*5cm	ascending colon	low differentiation	ⅣA	T3N0M1a
29	M	42	4*3.5cm	colon sigmoideum	low differentiation	ⅢB	T3N1aM0
30	M	56	5*2.5*1cm	left hemicolon	low differentiation	ⅢB	T3N1aM0
31	M	76	3*2.5cm	left hemicolon	low differentiation	ⅢB	T3N1aM0
32	M	53	10*8*5	transverse colon	moderate differentiation	ⅡA	T3N0M0
33	F	62	3*2.8*0.8	transverse colon	moderate differentiation	Ⅰ	T2N0M0
34	F	68	3.5*2.5	splenic flexure of colon	moderate differentiation	ⅡA	T3N0M0
35	M	58	4.5*3cm	colon sigmoideum	low differentiation	ⅡA	T3N0M0
36	F	65	6*4.5*2cm	colon sigmoideum	low differentiation	ⅢB	T3N1bM0
37	F	83	3*2cm	colon sigmoideum	low differentiation	ⅡA	T3N0M0
38	M	70	5.5*3*2cm	colon sigmoideum	low differentiation	ⅢB	T3N1bM0
39	M	57	3.5*3.5cm	right hemicolon	low differentiation	ⅡA	T3N0M0
40	F	52	4*3cm	colon sigmoideum	low differentiation	ⅡA	T3N0M0
41	F	47	5*2.5cm	ascending colon	moderate differentiation	ⅡA	T3N0M0
42	F	64	6*3cm	ascending colon	moderate differentiation	ⅢB	T3N1aM0
43	M	72	10*8	ascending colon	moderate differentiation	ⅢB	T3N1bM0
44	F	63	8.5*7*3	ascending colon	moderate differentiation	ⅡA	T3N0M0
45	F	25	6*4	ascending colon	moderate differentiation	ⅡA	T3N0M0
46	M	60	7.5*5	ascending colon	moderate differentiation	ⅣA	T3N2bM1a
47	M	69	6*6*2.5cm	colon sigmoideum	moderate differentiation	ⅡA	T3N0M0
48	M	66	4*2.5	colon sigmoideum	moderate differentiation	ⅡA	T3N0M0
49	F	80	2.5*2.5	colon sigmoideum	moderate differentiation	ⅡA	T3N0M0
50	F	51	3*3	colon sigmoideum	moderate differentiation	ⅡA	T3N0M0
51	M	71	2.5*2	colon sigmoideum	moderate differentiation	ⅢB	T3N1aM0
52	F	68	3.5*3*1	colon sigmoideum	moderate differentiation	ⅡA	T3N0M0
53	M	84	6*5	colon sigmoideum	moderate differentiation	ⅢB	T3N1bM0
54	M	68	3.5*3	colon sigmoideum	moderate differentiation	ⅡA	T3N0M0
55	M	69	5.5*3cm	right hemicolon	low differentiation	ⅡA	T3N0M0
56	F	69	5*3.2cm	right hemicolon	low differentiation	ⅢB	T3N2aM0
57	F	67	4*3cm	right hemicolon	low differentiation	ⅢB	T3N1aM0
58	M	63	6*5.5	splenic flexure of colon	moderate differentiation	ⅢB	T3N1aM0
59	F	74	3.5*3	splenic flexure of colon	moderate differentiation	ⅢB	T3N2aM0
60	F	84	4.5*4*1	ascending colon	moderate differentiation	ⅡA	T3N0M0
61	M	82	3*2	colon sigmoideum	moderate differentiation	ⅡA	T3N0M0
62	F	69	3*2.5*2cm	right hemicolon	low differentiation	ⅢB	T3N1aM0
63	M	60	5*5*4cm	right hemicolon	low differentiation	Ⅳb	T3N2aM1b
64	M	39	7×7	left hemicolon	low differentiation	ⅢC	T3N2bM0
65	F	78	1.5*1.5cm	left hemicolon	low differentiation	ⅡA	T3N0M0
66	F	80	4*3	colon sigmoideum	moderate differentiation	ⅢB	T3N1aM0
67	F	50	8*5.5*2.5	colon sigmoideum	moderate differentiation	ⅡA	T3N0M0
68	M	63	8.5*11	colon sigmoideum	moderate differentiation	ⅢB	T3N1aM0
69	F	65	7*6	ascending colon	moderate differentiation	ⅡA	T3N0M0
70	M	54	4*3	colon sigmoideum	moderate differentiation	ⅡA	T3N0M0
71	M	73	3.5*3	colon sigmoideum	moderate differentiation	ⅡA	T3N0M0
72	F	50	4*3	colon sigmoideum	moderate differentiation	ⅡA	T3N0M0
73	F	79	5.5*3.5	right hemicolon	moderate differentiation	ⅡA	T3N0M0
74	F	68	7*6*6	right hemicolon	moderate differentiation	ⅢC	T3N2bM0
75	M	60	5*4.5cm	right hemicolon	moderate differentiation	ⅡA	T3N0M0
76	F	57	7.5*4.5	right hemicolon	moderate differentiation	ⅡA	T3N0M0
77	F	70	4.5*3.5	right hemicolon	moderate differentiation	ⅡA	T3N0M0
78	M	71	6*6	right hemicolon	moderate differentiation	ⅡA	T3N0M0
79	F	84	3*2.2	right hemicolon	moderate differentiation	ⅢB	T3N1aM0
80	M	79	3.5*3*1	colon sigmoideum	moderate differentiation	ⅢB	T3N1aM0
81	F	69	2.5*2	colon sigmoideum	moderate differentiation	ⅡA	T3N0M0
82	F	41	5*4	colon sigmoideum	moderate differentiation	ⅡA	T3N0M0
83	M	49	2.8*2.5	colon sigmoideum	moderate differentiation	ⅢB	T3N1aM0
